# Supplementary material for: Viremia and Inflammatory Cytokines in Dengue: Interleukin-2 as a Biomarker of Infection, and Interferon-α and -γ as Markers of Primary versus Secondary Infection
Source: Pathogens. 2023 Nov 17;12(11):1362. doi: 10.3390/pathogens12111362 (PMC10675515; doi:10.3390/pathogens12111362)
Supplement: Supplementary file 1 [file pathogens-12-01362-s001.zip]

Archive with 1 entries (1 files):
- pathogens-2614882-Supplementary Material.pdf
